# Supplementary material for: Synthesis, Properties and Adsorption Kinetic Study of New Cross-Linked Composite Materials Based on Polyethylene Glycol Polyrotaxane and Polyisoprene/Semi-Rotaxane
Source: Materials (Basel). 2023 Aug 12;16(16):5594. doi: 10.3390/ma16165594 (PMC10456596; doi:10.3390/ma16165594)
Supplement: Supplementary file 1 [file materials-16-05594-s001.zip]

Archive with 1 entries (1 files):
- materials-2540758-supplementary.pdf
